# Supplementary material for: The Biocontrol Potential of Endophytic Trichoderma Fungi Isolated from Hungarian Grapevines, Part II, Grapevine Stimulation
Source: Pathogens. 2022 Dec 20;12(1):2. doi: 10.3390/pathogens12010002 (PMC9863551; doi:10.3390/pathogens12010002)
Supplement: Supplementary file 1 [file pathogens-12-00002-s001.zip]

Archive with 1 entries (1 files):
- pathogens-1952272-supplementary.pdf
